# Supplementary material for: An Easy-to-Handle Route for Bicomponent Porous Tubes Fabrication as Nerve Guide Conduits
Source: Polymers (Basel). 2024 Oct 14;16(20):2893. doi: 10.3390/polym16202893 (PMC11511187; doi:10.3390/polym16202893)
Supplement: Supplementary file 1 [file polymers-16-02893-s001.zip]

Archive with 1 entries (1 files):
- polymers-3250227-supplementary.pdf
